# Supplementary material for: Perceived Control and Work-Related Stress Mediate the Effects of Grit on Depression among Employees
Source: Brain Sci. 2022 Dec 20;13(1):9. doi: 10.3390/brainsci13010009 (PMC9856448; doi:10.3390/brainsci13010009)
Supplement: Supplementary file 1 [file brainsci-13-00009-s001.zip]

Archive with 1 entries (1 files):
- brainsci-2058304-supplementary.pdf
